# Supplementary material for: The Role of Dietary Protein in Body Weight Regulation among Active-Duty Military Personnel during Energy Deficit: A Systematic Review
Source: Nutrients. 2023 Sep 12;15(18):3948. doi: 10.3390/nu15183948 (PMC10536394; doi:10.3390/nu15183948)
Supplement: Supplementary file 1 [file nutrients-15-03948-s001.zip]

Archive with 1 entries (1 files):
- nutrients-2587042-supplementary.pdf
